# Supplementary material for: African strains of Zika virus resist ISG-mediated restriction
Source: PLoS Negl Trop Dis. 2025 Jul 14;19(7):e0013326. doi: 10.1371/journal.pntd.0013326 (PMC12270304; doi:10.1371/journal.pntd.0013326)
Supplement: S1 Data — (XLSX) [file pntd.0013326.s004.xlsx]

## Sheet: Fig1A
Fig 1A - A549 kinetic by flow cytometry	Martinique				Polynesia				Uganda				C.A.R.
Day post infection	Replicate 1	Replicate 2	Replicate 3	mean	Replicate 1	Replicate 2	Replicate 3	mean	Replicate 1	Replicate 2	Replicate 3	mean	Replicate 1	Replicate 2	Replicate 3	mean
1	0.0098	0.0263	0.0114	0.0158333	0.0052	0.0359	0.0517	0.0309333	0.0034	0.0076	0.0106	0.0072	0.0034	0.0153	0.0219	0.0135333
2	0.1303	0.2501	0.0969	0.1591	0.0994	0.3796	0.4392	0.306067	0.0519	0.2706	0.2265	0.183	0.1061	0.3777	0.4119	0.298567
3	0.2767	0.2982	0.2578	0.277567	0.4283	0.4678	0.4055	0.433867	0.4631	0.5548	0.4313	0.483067	0.5632	0.577	0.5675	0.569233
4	0.1624	0.401	0.4245	0.3293	0.3454	0.479	0.413	0.412467	0.4255	0.6146	0.4205	0.486867	0.5172	0.7312	0.6795	0.642633
5	0.3661	0.3457	0.4082	0.373333	0.4668	0.5075	0.3718	0.4487	0.6408	0.4537	0.3777	0.490733	0.7001	0.7362	0.6435	0.693267
6	0.2276	0.414	0.494	0.378533	0.3005	0.6204	0.4298	0.450233	0.6817	0.7104	0.5711	0.6544	0.5456	0.7671	0.7	0.6709
7	0.1517	0.2916	0.3911	0.278133	0.1986	0.4567	0.3681	0.341133	0.659	0.4734	0.3673	0.4999	0.4971	0.7808	0.7077	0.661867
8	0.1551	0.3752	0.3461	0.292133	0.1447	0.4019	0.4904	0.345667	0.729	0.6662	0.7879	0.7277	0.4225	0.6612	0.759	0.614233

## Sheet: Fig1B
Fig 1B - A549 viability challenge
		Percentage
		J2				J3				J4				J6
		1	2	3	Mean	1	2	3	Mean	1	2	3	Mean	1	2	3	Mean
A549	Martinique	97.6626	98.3676	84.3454	93.4585	100.608	94.1505	106.71	100.489	85.0989	87.3462	115.354	95.9331	63.078	69.1132	41.7597	57.9836
	Polynesia	100.765	102.133	97.5636	100.154	87.6432	87.9828	99.0201	91.5487	60.0345	48.665	98.6853	69.1283	36.3346	24.5951	13.0343	24.6547
	Uganda	97.0589	102.08	94.9932	98.0439	93.9766	104.068	101.509	99.8512	67.5474	70.5759	104.434	80.8523	37.4766	32.7256	12.6782	27.6268
	C.A.R.	100.23	102.085	99.9288	100.748	86.4903	95.7081	105.58	95.9262	52.9047	71.9125	66.3119	63.7097	22.9089	35.5915	14.1516	24.2173
	DMSO	18.1681	10.5588	9.84556	12.8575	6.53463	3.16365	5.52623	5.07484	3.23587	0.937156	2.90973	2.36092	0.62092	0.0474296	0.325643	0.331331
	No cells	0.0381166	0.0433498	0.0100826	0.0305163	0.0182262	0.0242907	0.00313732	0.0152181	0.0301813	0.037489	0.00735755	0.0250093	0.0112141	0.0141136	0.0196188	0.0149822
	Non-infected	100	100	100	100	100	100	100	100	100	100	100	100	100	100	100	100

## Sheet: Fig1C
Fig 1C - A549 induction of ISGs (fold-induction)		Martinique				Polynesia				Uganda				C.A.R.
ISG	hours post-infection	Replicate 1	Replicate 2	Replicate 3	mean	Replicate 1	Replicate 2	Replicate 3	mean	Replicate 1	Replicate 2	Replicate 3	mean	Replicate 1	Replicate 2	Replicate 3	mean
IFI6	0H	1	1	1	1	1	1	1	1	1	1	1	1	1	1	1	1
	72H	86.894	70.6872	95.2181	84.2664	99.3582	60.8248	133.644	97.9423	210.189	186.455	229.991	208.879	127.393	92.8769	119.28	113.183
IFIT1	0H	1	1	1	1	1	1	1	1	1	1	1	1	1	1	1	1
	72H	219.838	215.418	240.221	225.159	249.715	297.083	415.356	320.718	613.421	478.952	566.194	552.855	507.103	499.333	708.758	571.731
IFITM1	0H	1	1	1	1	1	1	1	1	1	1	1	1	1	1	1	1
	72H	475.772	420.276	318.601	404.883	527.146	428.945	398.354	451.482	558.693	650.843	826.098	678.545	242.981	483.884	429.92	385.595
ISG15	0H	1	1	1	1	1	1	1	1	1	1	1	1	1	1	1	1
	72H	19.8952	22.7409	26.3848	23.007	45.9805	19.4478	37.0707	34.1663	78.8271	60.5208	64.5267	67.9582	59.7532	40.9584	71.5508	57.4208
ISG20	0H	1	1	1	1	1	1	1	1	1	1	1	1	1	1	1	1
	72H	6.31141	6.3861	6.09354	6.26368	8.19417	5.17139	10.841	8.06886	15.9344	15.0663	15.231	15.4106	17.0234	9.51205	7.92837	11.488
Mx2	0H	1	1	1	1	1	1	1	1	1	1	1	1	1	1	1	1
	72H	298.603	229.588	213.179	247.123	214.857	331.362	376.787	307.668	493.576	446.674	519.524	486.591	345.743	403.482	425.503	391.576
RTP4	0H	1	1	1	1	1	1	1	1	1	1	1	1	1	1	1	1
	72H	10.8182	13.3025	47.2287	23.7831	19.12	13.0003	31.1265	21.0823	50.9424	68.6614	92.2101	70.6046	68.4363	33.7664	48.6024	50.2684
SHFL	0H	1	1	1	1	1	1	1	1	1	1	1	1	1	1	1	1
	72H	5.73759	7.28755	5.93306	6.3194	10.4468	5.53131	11.8991	9.29241	10.1808	14.5487	13.0152	12.5816	10.3508	9.74636	12.7995	10.9656

## Sheet: Fig1D
Fig 1D - Vero E6 kinetic by flow cytometry	Zika Martinique				Zika Polynésie				Zika Afrique				Zika CentreAfrique
Day post infection	Replicate 1	Replicate 2	Replicate 3	mean	Replicate 1	Replicate 2	Replicate 3	mean	Replicate 1	Replicate 2	Replicate 3	mean	Replicate 1	Replicate 2	Replicate 3	mean
1	0.0569	0.0204	0.0134	0.0302333	0.0401	0.0144	0.0047	0.0197333	0.0223	0.0074	0.0088	0.0128333	0.0133	0.0071	0.0025	0.00763333
2	0.1612	0.0819	0.0298	0.0909667	0.1769	0.1581	0.0318	0.122267	0.3993	0.0785	0.2176	0.2318	0.2703	0.0538	0.1538	0.1593
3	0.5056	0.1769	0.4611	0.3812	0.7232	0.4024	0.5362	0.553933	0.529	0.3001	0.8559	0.561667	0.4633	0.192	0.8544	0.503233
4	0.683	0.4734	0.5791	0.5785	0.7139	0.6829	0.6663	0.6877	0.7415	0.7338	0.5079	0.661067	0.6986	0.5749	0.3396	0.5377
5	0.8283	0.5756	0.448	0.6173	0.697	0.6918	0.4136	0.6008	0.7952	0.583	0.3166	0.564933	0.7764	0.6119	0.2054	0.531233
6	0.6687	0.889	0.6679	0.741867	0.5404	0.8704	0.5296	0.6468	0.4362	0.8549	0.5254	0.6055	0.5574	0.7999	0.366	0.574433
7	0.8035	0.7948	0.3267	0.641667	0.5571	0.8315	0.396	0.594867	0.5721	0.7682	0.2658	0.535367	0.5821	0.6919	0.1695	0.481167
8	0.7061	0.8152	0.6068	0.709367	0.8282	0.7128	0.5219	0.687633	0.694	0.7314	0.4958	0.6404	0.6972	0.7036	0.4169	0.6059

## Sheet: Fig1E
Fig 1E - Vero E6 viability challenge
		Percentage
		J2				J3				J4				J6
		1	2	3	mean	1	2	3	mean	1	2	3	mean	1	2	3	mean
VERO	Martinique	94.248	104.07	91.6665	96.6616	101.829	103.912	117.833	107.858	85.2791	84.2443	84.458	84.6605	61.5928	58.1806	66.2361	62.0032
	Polynesia	102.243	102.431	99.699	101.458	96.8575	97.5452	111.687	102.03	75.5303	68.1364	76.8063	73.491	51.939	55.6486	18.6822	42.0899
	Uganda	94.8048	99.8127	94.1888	96.2688	82.6817	81.7436	104.616	89.6806	56.5599	53.8376	82.0342	64.1439	24.3802	62.9489	0.161853	29.1636
	C.A.R.	97.6135	101.435	94.2258	97.758	96.0068	89.0221	104.506	96.5115	78.7103	68.1976	83.744	76.884	54.8749	82.0738	28.7969	55.2485
	DMSO	5.46521	12.8134	6.16766	8.14874	0.163415	0.175414	0.738389	0.359073	0.0854089	0.0693341	0.131888	0.0955435	0.0393881	0.0830884	0.158431	0.0936358
	No cells	0.072158	0.00843781	0.0476472	0.0427477	0.0247127	0.0340872	0.00358765	0.0207959	0.0418138	0.0426896	0.00420292	0.0295688	0.0142643	0.00264957	0.00369311	0.006869
	Non-infected	100	100	100	100	100	100	100	100	100	100	100	100	100	100	100	100

## Sheet: Fig1F
Fig 1F - Vero E6 induction of ISGs (fold-induction)		Martinique				Polynesia				Uganda				C.A.R.
ISG	hours post-infection	Replicate 1	Replicate 2	Replicate 3	mean	Replicate 1	Replicate 2	Replicate 3	mean	Replicate 1	Replicate 2	Replicate 3	mean	Replicate 1	Replicate 2	Replicate 3	mean
IFI6	0H	1	1	1	1	1	1	1	1	1	1	1	1	1	1	1	1
	72H	0.644689	0.504683	0.712526	0.620632	0.712631	0.858276	0.809353	0.79342	0.784148	1.11373	1.05361	0.983832	1.16524	1.11347	0.805014	1.02791
IFIT1	0H	1	1	1	1	1	1	1	1	1	1	1	1	1	1	1	1
	72H	0.720461	1.20712	1.40166	1.10975	1.39298	0.789373	0.862931	1.0151	0.862854	1.01633	1.38944	1.08954	1.75036	1.67617	1.46249	1.62967
IFITM1	0H	1	1	1	1	1	1	1	1	1	1	1	1	1	1	1	1
	72H	1.05555	1.30171	1.42353	1.26026	1.458	0.77687	0.554279	0.929716	0.897547	1.68976	1.71307	1.43346	1.64922	0.69582	1.68948	1.34484
ISG15	0H	1	1	1	1	1	1	1	1	1	1	1	1	1	1	1	1
	72H	1.21356	0.814861	0.735181	0.921201	0.803239	1.83273	0.907769	1.18125	1.24559	1.76189	1.72652	1.578	2.01203	1.46583	1.14685	1.54157
ISG20	0H	1	1	1	1	1	1	1	1	1	1	1	1	1	1	1	1
	72H	0.73544	0.695636	0.723022	0.718033	1.14146	2.01651	0.697799	1.28526	1.83176	1.6725	0.521398	1.34189	1.82513	1.40884	1.35515	1.52971
Mx2	0H	1	1	1	1	1	1	1	1	1	1	1	1	1	1	1	1
	72H	1.44317	1.2104	1.31468	1.32275	1.34517	0.782904	0.864983	0.997686	0.891331	1.23793	1.19995	1.10974	1.50962	1.1539	1.74159	1.46837
RTP4	0H	1	1	1	1	1	1	1	1	1	1	1	1	1	1	1	1
	72H	0.824451	0.596399	0.722774	0.714541	0.50858	1.70251	0.749266	0.986784	0.856399	1.71294	0.66358	1.07764	1.52025	1.22394	0.686568	1.14358
SHFL	0H	1	1	1	1	1	1	1	1	1	1	1	1	1	1	1	1
	72H	1.48776	1.32978	1.78547	1.53433	1.14543	2.15305	1.24658	1.51502	0.667554	1.53264	0.938161	1.04612	0.974913	0.904631	1.15489	1.01148

## Sheet: Fig2A-B
Fig2A and B - IFN susceptibility in Vero by FACS
		Zika Martinique					Zika Polynésie					Zika Afrique					Zika CentreAfrique
Raw datas	IFN units/ml	Replicate 1	Replicate 2	Replicate 3	mean		Replicate 1	Replicate 2	Replicate 3	mean		Replicate 1	Replicate 2	Replicate 3	mean		Replicate 1	Replicate 2	Replicate 3	mean
	0	0.468964	0.1653	0.1819	0.272055		0.552034	0.4427	0.4776	0.490778		0.759159	0.7054	0.511	0.65852		0.76971	0.7503	0.2881	0.602703
	10	0.0274314	0.0252	0.0186	0.0237438		0.0363248	0.069	0.0643	0.0565416		0.292214	0.4817	0.1546	0.309505		0.22963	0.2758	0.0814	0.19561
	100	0.0108184	0.0018	0.0014	0.00467281		0.0155815	0.0018	0.0053	0.00756051		0.00942211	0.0437	0.0094	0.0208407		0.0193784	0.0091	0.0082	0.0122261
		Zika Martinique					Zika Polynésie					Zika Afrique					Zika CentreAfrique
Relative infection	IFN units/ml	Replicate 1	Replicate 2	Replicate 3	mean	SD	Replicate 1	Replicate 2	Replicate 3	mean	SD	Replicate 1	Replicate 2	Replicate 3	mean	SD	Replicate 1	Replicate 2	Replicate 3	mean	SD
	0	1	1	1	1	0	1	1	1	1	0	1	1	1	1	0	1	1	1	1	0
	10	0.0584937	0.15245	0.102254	0.104399	0.0470149	0.0658017	0.155862	0.134631	0.118765	0.0470798	0.384919	0.682875	0.302544	0.456779	0.20009	0.298333	0.367586	0.282541	0.316153	0.0452367
	100	0.0230688	0.0108893	0.00769654	0.0138849	0.00811214	0.0282257	0.00406596	0.0110972	0.0144629	0.0124266	0.0124113	0.0619507	0.0183953	0.0309191	0.0270402	0.0251763	0.0121285	0.0284623	0.0219224	0.00863943

## Sheet: Fig2C-D
Fig2C and D - IFN susceptibility in Vero by QPCR
		Zika Martinique					Zika Polynésie					Zika Afrique					Zika CentreAfrique
Raw datas	IFN units/ml	Replicate 1	Replicate 2	Replicate 3	mean		Replicate 1	Replicate 2	Replicate 3	mean		Replicate 1	Replicate 2	Replicate 3	mean		Replicate 1	Replicate 2	Replicate 3	mean
	0	1.11275e+07	3.20337e+06	1.36743e+06	5.23278e+06		2.49078e+07	6.08749e+06	5.65514e+06	1.22168e+07		3.67943e+07	2.64035e+07	8.5749e+06	2.39242e+07		1.54292e+07	4.19387e+07	8.88273e+06	2.20836e+07
	10	759815	112412	56493.5	309574		796995	1.30217e+06	292527	797231		3.08204e+07	5.36614e+06	3.62573e+06	1.32707e+07		1.40368e+07	1.59291e+07	2.4478e+06	1.08046e+07
	100	1971.26	1431.77	1169.96	1524.33		155012	7926.42	5336.46	56091.5		4.22612e+06	514577	99896.8	1.61353e+06		2.82148e+06	276134	52680.2	1.0501e+06
		Zika Martinique					Zika Polynésie					Zika Afrique					Zika CentreAfrique
Fold-change	IFN units/ml	Replicate 1	Replicate 2	Replicate 3	mean	SD	Replicate 1	Replicate 2	Replicate 3	mean	SD	Replicate 1	Replicate 2	Replicate 3	mean	SD	Replicate 1	Replicate 2	Replicate 3	mean	SD
	0	1	1	1	1	0	1	1	1	1	0	1	1	1	1	0	1	1	1	1	0
	10	14.6451	28.4967	24.2052	22.449	5.20261	31.2522	4.67487	19.332	18.4197	9.16321	1.19383	4.92039	2.36501	2.82641	1.39598	1.09919	2.63284	3.62886	2.45363	0.902959
	100	5644.89	2237.35	1168.79	3017.01	1751.92	160.684	768	1059.72	662.8	334.744	8.7064	51.3111	85.8376	48.6183	26.608	5.46848	151.878	168.616	108.654	68.7905

## Sheet: Fig2E-F
Fig2E and F - IFN susceptibility in monocytes by QPCR
		Zika Martinique					Zika Polynésie					Zika Afrique					Zika CentreAfrique
Raw datas	IFN units/ml	Replicate 1	Replicate 2	Replicate 3	mean		Replicate 1	Replicate 2	Replicate 3	mean		Replicate 1	Replicate 2	Replicate 3	mean		Replicate 1	Replicate 2	Replicate 3	mean
	0	33859.9	41389.5	24724.5	33324.7		43748.8	50818.5	31180.4	41915.9		38663.8	36244.7	24399.9	33102.8		36044	43807.4	25764.8	35205.4
	10	10935.4	4993.17	4754.89	6894.49		12320	5472.95	3933.65	7242.21		21256.9	24436.7	21095.5	22263		16228.3	28057.6	14013	19433
	100	3077.1	1388.17	2349.71	2271.66		1996.54	1030	800.201	1275.58		20335.8	16317.2	11669.6	16107.5		13966.2	15086.6	10746.6	13266.5
		Zika Martinique					Zika Polynésie					Zika Afrique					Zika CentreAfrique
Fold-change	IFN units/ml	Replicate 1	Replicate 2	Replicate 3	mean	SD	Replicate 1	Replicate 2	Replicate 3	mean	SD	Replicate 1	Replicate 2	Replicate 3	mean	SD	Replicate 1	Replicate 2	Replicate 3	mean	SD
	0	1	1	1	1	0	1	1	1	1	0	1	1	1	1	0	1	1	1	1	0
	10	3.09636	8.28921	5.19981	5.52846	1.8405	3.55103	9.28539	7.92659	6.921	2.24665	1.81888	1.4832	1.15664	1.48624	0.221759	2.22106	1.56133	1.83863	1.87367	0.23159
	100	11.0038	29.8158	10.5224	17.114	8.46787	21.9123	49.3383	38.9657	36.7388	9.88431	1.90127	2.22126	2.0909	2.07114	0.113248	2.58079	2.90374	2.39747	2.62733	0.184267

## Sheet: Fig2G-H
Fig2G and H - IFN susceptibility in monocytes by TCID50/ml
		Zika Martinique					Zika Polynésie					Zika Afrique					Zika CentreAfrique
Raw datas	IFN units/ml	Replicate 1	Replicate 2	Replicate 3	mean		Replicate 1	Replicate 2	Replicate 3	mean		Replicate 1	Replicate 2	Replicate 3	mean		Replicate 1	Replicate 2	Replicate 3	mean
	0	681	1470	316	822.333		1470	3160	4640	3090		4640	3160	10000	5933.33		10000	21500	21500	17666.7
	10	4.64	3.16	3.16	3.65333		316	3.16	3.16	107.44		6810	68.1	2150	3009.37		4640	681	1470	2263.67
	100	4.64	3.16	3.16	3.65333		3.16	3.16	3.16	3.16		316	31.6	1470	605.867		2150	100	100	783.333
		Zika Martinique					Zika Polynésie					Zika Afrique					Zika CentreAfrique
Fold-change	IFN units/ml	Replicate 1	Replicate 2	Replicate 3	mean	SD	Replicate 1	Replicate 2	Replicate 3	mean	SD	Replicate 1	Replicate 2	Replicate 3	mean	SD	Replicate 1	Replicate 2	Replicate 3	mean	SD
	0	1	1	1	1	0	1	1	1	1	0	1	1	1	1	0	1	1	1	1	0
	10	146.767	465.19	100	237.319	151.914	4.6519	1000	1468.35	824.335	546.456	0.681351	46.4023	4.65116	17.245	19.4383	2.15517	31.5712	14.6259	16.1174	10.3025
	100	146.767	465.19	100	237.319	151.914	465.19	1000	1468.35	977.848	341.772	14.6835	100	6.80272	40.4954	39.6697	4.65116	215	215	144.884	93.4884

[truncated: 4 more sheets: Fig3B, Fig4B, FigS1, FigS3]
